# Supplementary material for: Analysis of genetic polymorphisms for age-related macular degeneration (AMD) in Chinese Tujia ethnic minority group
Source: BMC Med Genet. 2019 Jan 29;20:25. doi: 10.1186/s12881-019-0756-4 (PMC6352349; doi:10.1186/s12881-019-0756-4)
Supplement: Supplementary file 1 — Table S1. Primer sequences we used to detect the 39 SNPs were listed in the table. (XLSX 11 kb) [file 12881_2019_756_MOESM1_ESM.xlsx]

## Sheet: Sheet1
	Forward strand	reverse strand
rs3025039	ACGTTGGATGAACTCTCTAATCTTCCGGGC	ACGTTGGATGAGACTCCGGCGGAAGCATT
rs4151667	ACGTTGGATGGGAAGGTTACCCTCGCTTAC	ACGTTGGATGTTCTCTCCTGCCTTCCAACG
rs11728699	ACGTTGGATGTCTCATTATGCTGGCAGCGG	ACGTTGGATGCAGCATGTGGCATCATAGGT
rs7439493	ACGTTGGATGATGGATGGAATTGCTTCACC	ACGTTGGATGTGTCTCACTAATGGCCTCAG
rs10490924	ACGTTGGATGGAGAGAAGAAGGCTGGTAAG	ACGTTGGATGAAGCAGAGGAGCAAACTGTC
rs6854876	ACGTTGGATGATGGTGGTGATTCTCATGGG	ACGTTGGATGTGTCTGATCTCTCCTTAGGG
rs9554322	ACGTTGGATGTCCTGGGTTTACTTTGCCAC	ACGTTGGATGAACTTCCCATGGCCATCTTG
rs1531289	ACGTTGGATGCATTGAGCCTCTGGAGTATG	ACGTTGGATGGCCTCTTTCTTCCTGAATGC
rs547154	ACGTTGGATGAGTGAGCTTTGCCCTCCTTG	ACGTTGGATGAGACATCTGTGGGTGTGAGG
rs9582036	ACGTTGGATGCCAAACCATTTAAAAGGAGGC	ACGTTGGATGACTGTGCCCAGCAACAATAG
rs1883025	ACGTTGGATGGAGGTCTCTAGTGAGAGAAC	ACGTTGGATGAGCTCATTCTAAGTGTTTGC
rs1329428	ACGTTGGATGGTCCACACAAACTTGAGTGC	ACGTTGGATGGTGGTCTAGATAGACTCTGG
rs8017304	ACGTTGGATGAGGTTTACCCTATAAGGCCC	ACGTTGGATGACCTTTGAAAGAGTAGTCAC
rs2338104	ACGTTGGATGGACTGCTAACGAATAGAGGG	ACGTTGGATGATATTCACAAGTTGTGAGGC
rs3732379	ACGTTGGATGGGTGGTCATCGTGTTTTTCC	ACGTTGGATGTTCCTCATGTCACAACTGGG
rs6677604	ACGTTGGATGCACAAGGTTGTAAGCAGTCC	ACGTTGGATGGCAAAGGCTGAACACATGAC
rs3764261	ACGTTGGATGTATACGCCTATACCGCACTG	ACGTTGGATGAGCAGGGCAATCAAGGCATC
rs3753394	ACGTTGGATGCTTGGTATGTGCAAATCAGC	ACGTTGGATGCACAATAGACCCGAATAGAG
rs9332739	ACGTTGGATGCATCACCATCACGTGATGAC	ACGTTGGATGTGTCTGTCCTGAACGACAAC
rs10737680	ACGTTGGATGTGTTTGGTGCCCTTGTGTTG	ACGTTGGATGACTATCAGGTTCACATGCCC
rs9943922	ACGTTGGATGGTCAGATGTCTGAGGGAAGC	ACGTTGGATGTGAGACACATGGATGGATAC
rs4698775	ACGTTGGATGCAGGGTACCAAATTTTAGGC	ACGTTGGATGTCATACAAGCAAGAAGTGGG
rs641153	ACGTTGGATGCCTTTCTCTTCAGGTGTGAC	ACGTTGGATGCCTCTTGGAGAAGTCGGAAG
rs833061	ACGTTGGATGTCTTCGAGAGTGAGGACGTG	ACGTTGGATGTTGGAATCCTGGAGTGACCC
rs10033900	ACGTTGGATGGAAGCGACTCTATGTGACAG	ACGTTGGATGGTAGTCTGGAATTAGGAGCG
rs2010963	ACGTTGGATGAGCAGGTCACTCACTTTGCC	ACGTTGGATGAAAGAGGTAGCAAGAGCTCC
rs1410996	ACGTTGGATGCTCTACATCAGTGGTATAGC	ACGTTGGATGGCCTTCTTGCTGATCAAGAC
rs3732378	ACGTTGGATGGGAGACGCTTAAGCTCTATG	ACGTTGGATGGATGAGAGGATTCAGGCAAC
rs2511989	ACGTTGGATGCTTTCAACTGGTGACCAGAC	ACGTTGGATGCAAATGTCCACTGAGAGGCA
rs13117504	ACGTTGGATGGCCAGAGAATTGGAGTCTAC	ACGTTGGATGTACAAGCTGTACGTGGAGAC
rs2241394	ACGTTGGATGTCCAGTTATCACCCCTGCAC	ACGTTGGATGCTGGGAAAGTGGCTAGAATC
rs800292	ACGTTGGATGAACATATCCAGAAGGCACCC	ACGTTGGATGTAAGAGCAACCCATTCTCCC
rs943080	ACGTTGGATGCAGGCAAGAACTCAGGCAG	ACGTTGGATGATTAAAGCTCCTGGCCTTCG
rs380390	ACGTTGGATGGAAACCCACACCCAGAAATC	ACGTTGGATGACCATTCACTTTTCATTGGC
rs7337610	ACGTTGGATGTCTCTTGTTTTAAGCTTGC	ACGTTGGATGCAGCCATGGCTATTTTGGTC
rs1800775	ACGTTGGATGGAGGCAGCCAATGATCTCAG	ACGTTGGATGTTCCATGGCATTTGACGCTG
rs11726949	ACGTTGGATGCTAGACTTTAAGGTGGTCAG	ACGTTGGATGCTGATGGAAAATATGGACCC
rs1061170	ACGTTGGATGGATGGCAGGCAACGTCTATA	ACGTTGGATGGTTATGGTCCTTAGGAAAATG
rs6987702	ACGTTGGATGATACCCCAGACTTCAAAGAC	ACGTTGGATGCAGAAATGAGAGCGGCATAC
