# Supplementary material for: Analysis of genetic polymorphisms for age-related macular degeneration (AMD) in Chinese Tujia ethnic minority group
Source: BMC Med Genet. 2019 Jan 29;20:25. doi: 10.1186/s12881-019-0756-4 (PMC6352349; doi:10.1186/s12881-019-0756-4)
Supplement: Supplementary file 2 — Table S2. The distributions of allelic and genotypic frequencies for 39 SNPs were listed in the table. The details of HWE, P value, Pcorrect value, OR and 95%CI were also shown. (XLS 102 kb) [file 12881_2019_756_MOESM2_ESM.xls]

## Sheet: Sheet1
Genes	SNPs	Genotype	Case	Control	HWE	P	Pc	OR	95%CI
ARMS2	rs10490924	Total sample	197	403
		GG	57	137	0.624982	0.213	24.921	0.791	0.546	1.145
		GT	86	200		0.169	19.773	0.786	0.558	1.108
		TT	54	66		0.002	0.234	1.928	1.28	2.904
		G	200	474
		T	194	332		0.008	0.312	0.722	0.567	0.92
CFH	rs10737680	Total sample	197	402
		CC	40	56	0.175092	0.046	5.382	1.574	1.006	2.462
		CA	97	205		0.686	80.262	0.932	0.663	1.311
		AA	60	141		0.261	30.537	0.811	0.562	1.169
		C	177	317
		A	217	487		0.069	2.691	1.253	0.982	1.599
				402
CFI	rs11728699	GG	81	171	0.501828	0.741	86.697	0.943	0.667	1.333
		GT	100	187		0.329	38.493	1.185	0.843	1.667
		TT	16	44		0.28	32.76	0.719	0.395	1.31
		G	262	529
		T	132	275		0.81	31.59	1.032	0.8	1.331
				404
CFH	rs1329428	CC	59	136	0.174996	0.361	42.237	0.842	0.583	1.217
		CT	94	208		0.386	45.162	0.86	0.612	1.209
		TT	44	60		0.023	2.691	1.649	1.069	2.543
		C	212	480
		T	182	328		0.065	2.535	0.796	0.624	1.015
VEGFR2	rs1531289	CC	118	275	0.181242	0.048	5.616	0.701	0.492	0.998
		CT	62	111		0.31	36.27	1.212	0.836	1.758
		TT	17	18		0.04	4.68	2.025	1.02	4.022
		C	298	661
		T	96	147		0.012	0.468	0.69	0.516	0.924
ABCA1	rs1883025	CC	122	254	0.5082	0.536	62.712	0.892	0.621	1.281
		CT	60	119		0.949	111.033	1.012	0.696	1.471
		TT	10	11		0.157	18.369	1.863	0.777	4.467
		C	304	627
		T	80	141		0.315	12.285	0.855	0.629	1.161
KCTD10/MVK	rs2338104	GG	19	44	0.672753	0.633	74.061	0.871	0.494	1.536
		GC	110	184		0.019	2.223	1.505	1.068	2.12
		CC	68	175		0.037	4.329	0.687	0.482	0.978
		G	148	272
		C	246	534		0.193	7.527	1.181	0.919	1.518
VEGF	rs3025039	CC	134	254	0.604563	0.199	23.283	1.268	0.882	1.822
		CT	57	134		0.304	35.568	0.823	0.568	1.194
		TT	5	15		0.454	53.118	0.677	0.243	1.891
		C	325	642
		T	67	164		0.18	7.02	1.239	0.905	1.696
CX3CR1	rs3732379	CC	183	382	0.573715	0.421	49.257	0.753	0.377	1.505
		CT	12	22		0.748	87.516	1.126	0.546	2.325
		TT	2	0		0.107	12.519
		C	378	786
		T	16	22		0.213	8.307	0.661	0.343	1.274
CFH	rs3753394	CC	55	74	0.415508	0.006	0.702	1.738	1.164	2.594
		CT	89	208		0.163	19.071	0.784	0.558	1.104
		TT	53	124		0.357	41.769	0.837	0.573	1.223
		C	199	356
		T	195	456		0.029	1.131	1.307	1.027	1.664
CETP	rs3764261	CC	141	290	0.88901	0.957	111.969	0.99	0.678	1.444
		CA	52	105		0.915	107.055	1.021	0.693	1.504
		AA	4	9		1	117	0.91	0.277	2.991
		C	334	685
		A	60	123		0.998	38.922	1	0.715	1.398
CFB	rs4151667	AA	1	0	0.519931	0.329	38.493
		AT	12	25		0.951	111.267	0.978	0.481	1.99
		TT	184	377		0.858	100.386	0.939	0.469	1.877
		A	14	25
		T	380	779		0.684	26.676	1.148	0.59	2.234
CFI	rs4698775	GG	7	9	0.159041	0.343	40.131	1.617	0.593	4.408
		GT	52	128		0.184	21.528	0.773	0.529	1.131
		TT	138	267		0.331	38.727	1.2	0.831	1.734
		G	66	146
		T	328	662		0.574	22.386	0.912	0.663	1.256
C2	rs547154	GG	169	351	0.87898	0.658	76.986	0.894	0.545	1.466
		GT	26	50		0.784	91.728	1.073	0.646	1.784
		TT	2	2		0.601	70.317	2.056	0.288	14.708
		G	364	752
		T	30	54		0.56	21.84	0.871	0.548	1.385
CFH	rs6677604	AA	3	2	0.219365	0.337	39.429	3.108	0.515	18.755
		AG	20	34		0.485	56.745	1.23	0.688	2.198
		GG	174	368		0.285	33.345	0.74	0.426	1.287
		A	26	38
		G	368	770		0.169	6.591	1.432	0.856	2.394
CFI	rs6854876	CC	82	171	0.669789	0.737	86.229	0.942	0.667	1.332
		CG	99	182		0.311	36.387	1.193	0.848	1.68
		GG	16	44		0.259	30.303	0.709	0.389	1.292
		C	263	524
		G	131	270		0.795	31.005	1.034	0.801	1.336
CFI	rs7439493	AA	60	135	0.953119	0.455	53.235	0.869	0.602	1.255
		AG	110	196		0.097	11.349	1.335	0.948	1.881
		GG	27	72		0.197	23.049	0.73	0.452	1.179
		A	230	466
		G	164	340		0.854	33.306	1.023	0.801	1.306
RAD51B	rs8017304	AA	41	75	0.520483	0.521	60.957	1.149	0.751	1.759
		AG	100	205		0.98	114.66	0.996	0.708	1.4
		GG	56	123		0.598	69.966	0.904	0.621	1.316
		A	182	355
		G	212	451		0.482	18.798	1.091	0.856	1.389
C2	rs9332739	CC	1	1	0.396347	0.548	64.116	2.061	0.128	33.127
		CG	11	25		0.775	90.675	0.899	0.433	1.866
		GG	185	379		0.876	102.492	1.058	0.522	2.143
		C	13	27
		G	381	783		0.975	38.025	0.99	0.505	1.939
VEGFR1	rs9554322	CC	118	247	0.156144	0.743	86.931	0.943	0.666	1.337
		CG	69	143		0.912	106.704	0.98	0.686	1.4
		GG	10	13		0.268	31.356	1.604	0.691	3.726
		C	305	637
		G	89	169		0.521	20.319	0.909	0.68	1.216
VEGFR1	rs9582036	CC	14	15	0.744233	0.065	7.605	1.999	0.945	4.229
		CA	62	121		0.662	77.454	1.086	0.751	1.569
		AA	121	271		0.213	24.921	0.799	0.561	1.137
		C	90	151
		A	304	663		0.08	3.12	1.3	0.969	1.745
VEGFR1	rs9943922	CC	38	94	0.42334	0.282	32.994	0.793	0.52	1.21
		CT	113	210		0.191	22.347	1.258	0.892	1.774
		TT	45	100		0.63	73.71	0.906	0.606	1.355
		C	189	398
		T	203	410		0.735	28.665	0.959	0.753	1.221
CFI	rs10033900	CC	22	62	0.60204	0.183	21.411	0.703	0.418	1.183
		CT	93	185		0.639	74.763	1.086	0.77	1.532
		TT	78	154		0.638	74.646	1.088	0.766	1.545
		C	137	309
		T	249	493		0.311	12.129	0.878	0.682	1.13
CFH	rs1061170	CC	0	1	0.960585	1	117
		CT	13	39		0.227	26.559	0.67	0.349	1.288
		TT	180	361		0.195	22.815	1.534	0.8	2.941
		C	13	41
		T	373	761		0.176	6.864	0.647	0.342	1.222
CFI	rs11726949	TT	6	9	0.617473	0.716	83.772	1.409	0.494	4.016
		TC	56	111		0.693	81.081	1.079	0.738	1.579
		CC	130	282		0.546	63.882	0.892	0.616	1.292
		T	68	129
		C	316	675		0.471	18.369	1.126	0.815	1.555
CFI	rs13117504	CC	19	62	0.474131	0.063	7.371	0.599	0.347	1.033
		CG	102	183		0.094	10.998	1.341	0.951	1.892
		GG	72	157		0.681	79.677	0.929	0.652	1.323
		C	140	307
		G	246	497		0.523	20.397	0.921	0.716	1.185
CFH	rs1410996	GG	60	137	0.128127	0.469	54.873	0.873	0.603	1.262
		GA	87	204		0.194	22.698	0.795	0.562	1.125
		AA	43	55		0.008	0.936	1.814	1.164	2.826
		G	207	478
		A	173	314		0.056	2.184	0.786	0.614	1.006
CETP	rs1800775	CC	52	98	0.226861	0.521	60.957	1.136	0.769	1.681
		CA	91	212		0.182	21.294	0.791	0.561	1.116
		AA	50	90		0.36	42.12	1.204	0.809	1.794
		C	195	408
		A	191	392		0.876	34.164	0.981	0.769	1.251
VEGF	rs2010963	CC	27	64	0.089234	0.558	65.286	0.865	0.531	1.408
		CG	99	170		0.032	3.744	1.462	1.033	2.071
		GG	63	162		0.078	9.126	0.722	0.502	1.038
		C	153	298
		G	225	494		0.349	13.611	1.127	0.877	1.448
C3	rs2241394	CC	0	1	0.957544	1	117
		CG	16	37		0.715	83.655	0.892	0.483	1.647
		GG	176	362		0.644	75.348	1.155	0.627	2.128
		C	16	39
		G	368	761		0.588	22.932	0.848	0.468	1.538
SERPING1	rs2511989	CC	159	314	0.853494	0.227	26.559	1.311	0.845	2.034
		CT	29	83		0.101	11.817	0.68	0.428	1.08
		TT	5	5		0.392	45.864	2.112	0.604	7.383
		C	347	711
		T	39	93		0.452	17.628	1.164	0.784	1.728
CX3CR1	rs3732378	AA	3	0	0.57271	0.034	3.978
		AG	12	22		0.714	83.538	1.145	0.554	2.365
		GG	178	380		0.277	32.409	0.687	0.348	1.356
		A	18	22
		G	368	782		0.084	3.276	1.739	0.921	3.281
CFH	rs380390	CC	181	360	0.958482	0.127	14.859	1.676	0.858	3.273
		CG	12	39		0.151	17.667	0.614	0.314	1.201
		GG	0	1		1	117
		C	374	759
		G	12	41		0.115	4.485	1.684	0.874	3.241
CFB	rs641153	GG	164	353	0.748144	0.337	39.429	0.785	0.478	1.288
		GA	26	47		0.536	62.712	1.176	0.704	1.964
		AA	3	2		0.336	39.312	3.158	0.523	19.057
		G	354	753
		A	32	51		0.217	8.463	0.749	0.473	1.187
TRIB1	rs6987702	CC	64	126	0.34466	0.683	79.911	1.079	0.748	1.558
		CT	95	204		0.686	80.262	0.931	0.66	1.314
		TT	33	68		0.975	114.075	1.007	0.638	1.59
		C	223	456
		T	161	340		0.798	31.122	1.033	0.807	1.322
VEGFR1	rs7337610	CC	48	116	0.897497	0.309	36.153	0.816	0.552	1.207
		CT	111	200		0.075	8.775	1.37	0.969	1.939
		TT	33	84		0.276	32.292	0.781	0.5	1.219
		C	207	432
		T	177	368		0.976	38.064	0.996	0.78	1.272
CFH	rs800292	GG	54	140	0.190353	0.095	11.115	0.727	0.5	1.058
		GA	95	205		0.686	80.262	0.932	0.661	1.313
		AA	44	57		0.009	1.053	1.787	1.154	2.769
		G	203	485
		A	183	319		0.011	0.429	0.73	0.571	0.932
VEGF	rs833061	TT	113	196	0.881371	0.02	2.34	1.511	1.067	2.138
		TC	67	171		0.079	9.243	0.727	0.509	1.039
		CC	12	36		0.261	30.537	0.68	0.345	1.338
		T	293	563
		C	91	243		0.021	0.819	1.39	1.051	1.837
VEGF	rs943080	CC	13	21	0.053916	0.461	53.937	1.307	0.64	2.669
		CT	77	172		0.488	57.096	0.884	0.623	1.253
		TT	103	208		0.732	85.644	1.062	0.753	1.498
		C	103	214
		T	283	588		1	39	1	0.76	1.316

## Sheet: Sheet2
Genes	SNPs	Genotype	Case	Control	HWE	P	Pc	OR	下限	上限
		Total samle	197	404
CFH	rs1329428	CC	59	136	0.174996	0.361	42.237	0.842	0.583-1.217	1.217
		CT	94	208		0.386	45.162	0.86	0.612-1.209	1.209
		TT	44	60		0.023	2.691	1.649	1.069-2.543	2.543
		C	212	480
		T	182	328		0.065	2.535	0.796	0.624-1.015	1.015
		Total samle	197	403
CFH	rs3753394	CC	55	74	0.415508	0.006	0.702	1.738	1.164-2.594	2.594
		CT	89	208		0.163	19.071	0.784	0.558-1.104	1.104
		TT	53	124		0.357	41.769	0.837	0.573-1.223	1.223
		C	199	356
		T	195	456		0.029	1.131	1.307	1.027-1.664	1.664
		Total samle	190	386
CFH	rs1410996	GG	60	137	0.128127	0.469	54.873	0.873	0.603-1.262	1.262
		GA	87	204		0.194	22.698	0.795	0.562-1.125	1.125
		AA	43	55		0.008	0.936	1.814	1.164-2.826	2.826
		G	207	478
		A	173	314		0.056	2.184	0.786	0.614-1.006	1.006
		Total samle	193	402
CFH	rs800292	GG	54	140	0.190353	0.095	11.115	0.727	0.500-1.058	1.058
		GA	95	205		0.686	80.262	0.932	0.661-1.313	1.313
		AA	44	57		0.009	1.053	1.787	1.154-2.769	2.769
		G	203	485
		A	183	319		0.011	0.429	0.73	0.571-0.932	0.932
		Total samle	192	403
VEGF	rs833061	TT	113	196	0.881371	0.02	2.34	1.511	1.067-2.138	2.138
		TC	67	171		0.079	9.243	0.727	0.509-1.039	1.039
		CC	12	36		0.261	30.537	0.68	0.345-1.338	1.338
		T	293	563
		C	91	243		0.021	0.819	1.39	1.051-1.837	1.837
		Total samle	189	396
VEGF	rs2010963	CC	27	64	0.089234	0.558	65.286	0.865	0.531-1.408	1.408
		CG	99	170		0.032	3.744	1.462	1.033-2.071	2.071
		GG	63	162		0.078	9.126	0.722	0.502-1.038	1.038
		C	153	298
		G	225	494		0.349	13.611	1.127	0.877-1.448	1.448
		Total samle	197	404
VEGFR2	rs1531289	CC	118	275	0.181242	0.048	5.616	0.701	0.492-0.998	0.998
		CT	62	111		0.31	36.27	1.212	0.836-1.758	1.758
		TT	17	18		0.04	4.68	2.025	1.020-4.022	4.022
		C	298	661
		T	96	147		0.012	0.468	0.69	0.516-0.924	0.924
		Total samle	197	404
ARMS2	rs10490924	GG	57	137	0.624982	0.213	24.921	0.791	0.546-1.145	1.145
		GT	86	200		0.169	19.773	0.786	0.558-1.108	1.108
		TT	54	66		0.002	0.234	1.928	1.280-2.904	2.904
		G	200	474
		T	194	332		0.008	0.312	0.722	0.567-0.920	0.92
		Total samle	197	403
KCTD10/MVK	rs2338104	GG	19	44	0.672753	0.633	74.061	0.871	0.494-1.536	1.536
		GC	110	184		0.019	2.223	1.505	1.068-2.120	2.12
		CC	68	175		0.037	4.329	0.687	0.482-0.978	0.978
		G	148	272
		C	246	534		0.193	7.527	1.181	0.919-1.518	1.518
		Total samle	193	402
CX3CR1	rs3732378	AA	3	0	0.57271	0.034	3.978
		AG	12	22		0.714	83.538	1.145	0.554-2.365	2.365
		GG	178	380		0.277	32.409	0.687	0.348-1.356	1.356
		A	18	22
		G	368	782		0.084	3.276	1.739	0.921-3.281	3.281

## Sheet: Sheet3
Genes	SNPs	Genotype	Case	Control	HWE	P	Pc	OR	95%Cl
CFH	rs1329428	Total sample	197	404
		CC	59	136	0.174996	0.361	NS	0.842	0.583-1.217
		CT	94	208		0.386	NS	0.86	0.612-1.209
		TT	44	60		0.023	NS	1.649	1.069-2.543
		C	212	480
		T	182	328		0.065	NS	0.796	0.624-1.015
CFH	rs3753394	Total sample	197	403
		CC	55	74	0.415508	0.006	NS	1.738	1.164-2.594
		CT	89	208		0.163	NS	0.784	0.558-1.104
		TT	53	124		0.357	NS	0.837	0.573-1.223
		C	199	356
		T	195	456		0.029	NS	1.307	1.027-1.664
CFH	rs1410996	Total sample	190	386
		GG	60	137	0.128127	0.469	NS	0.873	0.603-1.262
		GA	87	204		0.194	NS	0.795	0.562-1.125
		AA	43	55		0.008	NS	1.814	1.164-2.826
		G	207	478
		A	173	314		0.056	NS	0.786	0.614-1.006
CFH	rs800292	Total sample	193	402
		GG	54	140	0.190353	0.095	NS	0.727	0.500-1.058
		GA	95	205		0.686	NS	0.932	0.661-1.313
		AA	44	57		0.009	NS	1.787	1.154-2.769
		G	203	485
		A	183	319		0.011	NS	0.73	0.571-0.932
VEGF	rs833061	Total sample	192	403
		TT	113	196	0.881371	0.02	NS	1.511	1.067-2.138
		TC	67	171		0.079	NS	0.727	0.509-1.039
		CC	12	36		0.261	NS	0.68	0.345-1.338
		T	293	563
		C	91	243		0.021	NS	1.39	1.051-1.837
VEGF	rs2010963	Total sample	189	396
		CC	27	64	0.089234	0.558	NS	0.865	0.531-1.408
		CG	99	170		0.032	NS	1.462	1.033-2.071
		GG	63	162		0.078	NS	0.722	0.502-1.038
		C	153	298
		G	225	494		0.349	NS	1.127	0.877-1.448
VEGFR2	rs1531289	Total sample	197	404
		CC	118	275	0.181242	0.048	NS	0.701	0.492-0.998
		CT	62	111		0.31	NS	1.212	0.836-1.758
		TT	17	18		0.04	NS	2.025	1.020-4.022
		C	298	661
		T	96	147		0.012	NS	0.69	0.516-0.924
ARMS2	rs10490924	Total sample	197	404
		GG	57	137	0.624982	0.213	NS	0.791	0.546-1.145
		GT	86	200		0.169	NS	0.786	0.558-1.108
		TT	54	66		0.002	NS	1.928	1.280-2.904
		G	200	474
		T	194	332		0.008	NS	0.722	0.567-0.920
KCTD10/MVK	rs2338104	Total sample	197	403
		GG	19	44	0.672753	0.633	NS	0.871	0.494-1.536
		GC	110	184		0.019	NS	1.505	1.068-2.120
		CC	68	175		0.037	NS	0.687	0.482-0.978
		G	148	272
		C	246	534		0.193	NS	1.181	0.919-1.518
CX3CR1	rs3732378	Total sample	193	402
		AA	3	0	0.57271	0.034	NS
		AG	12	22		0.714	NS	1.145	0.554-2.365
		GG	178	380		0.277	NS	0.687	0.348-1.356
		A	18	22
		G	368	782		0.084	NS	1.739	0.921-3.281
